# Supplementary material for: Population Heterogeneity of Diabetes in Indigenous Peoples of the Americas: A Systematic Scoping Review of the Existing Literature
Source: J Pers Med. 2026 Feb 14;16(2):116. doi: 10.3390/jpm16020116 (PMC12941647; doi:10.3390/jpm16020116)
Supplement: Supplementary file 1 [file jpm-16-00116-s001.zip]

Archive with 2 entries (2 files):
- jpm-4058772-PRISMA_2020_checklist-table S8.pdf
- jpm-4058772-supplementary materials (S1-S7).pdf
